# Supplementary material for: Biomimetic Scaffolds Obtained by Electrospinning of Collagen-Based Materials: Strategies to Hinder the Protein Denaturation
Source: Materials (Basel). 2021 Aug 4;14(16):4360. doi: 10.3390/ma14164360 (PMC8400144; doi:10.3390/ma14164360)
Supplement: Supplementary file 1 [file materials-14-04360-s001.zip]

Archive with 1 entries (1 files):
- materials-1304815 - supplementary.pdf
